# Supplementary material for: Residual transpiration as a component of salinity stress tolerance mechanism: a case study for barley
Source: BMC Plant Biol. 2017 Jun 19;17:107. doi: 10.1186/s12870-017-1054-y (PMC5477354; doi:10.1186/s12870-017-1054-y)
Supplement: Supplementary file 2 — Amount (μg cm−2) of different components of cuticular wax in three different positions of leaf of four barley genotypes (n = 4) (XLSX 12 kb). [file 12870_2017_1054_MOESM2_ESM.xlsx]

## Sheet: Sheet1
		Additional file 1: Table S1. Amount (µg cm-2) of different components of cuticular wax in different positions of leaf of four barley genotypes (n=4)
		Varieties	Leaf Positions	Alcohols					Aldehydes			Alkanes			Benzoates
				Tetracosanol	Hexacosanol	Sitosterol	Docosanol	Octacosanol	Hexacosanal	Octacosanal	Triacontanal	Tritriacontane	Pentacosane	Hentriacontane	Tetracosyl benzoate	Hexacosyl benjoate	Docosyl benzoate
		ZUG293	Old Leaf	0.190337	4.90483	0.0226033	0.116293	0.0537338	0.226036	0.12432	0.033146	0.0459483	0.00767902	0.014375	0.000741928	0.0110344	0.00497812
			Intermediate Leaf	0.18143	4.23695	0.0224065	0.101373	0.0520432	0.206995	0.154225	0.0499781	0.0269104	0.0118386	0.0165675	0.000635602	0.0158812	0.012291
			Flag Leaf	0.251585	5.88878	0.0406398	0.145051	0.134165	0.190963	0.149629	0.0553656	0.0388008	0.000476019	0.0211313	0.00147204	0.0204215	0.00678234
		TX9425	Old Leaf	0.0871735	3.11547	0.0118942	0.0135573	0.0338584	0.299113	0.139728	0.021433	0.0419946	0.021535	0.0163245	0.00162192	0.0224689	0.00434842
			Intermediate Leaf	0.120452	3.35415	0.0258033	0.0238992	0.0482588	0.2012	0.221067	0.0292651	0.0328723	0.0164308	0.0145	0.00125143	0.0137533	0.0108738
			Flag Leaf	0.116075	3.32143	0.0196294	0.0500343	0.0589738	0.150257	0.149522	0.0226098	0.0241304	0.0180529	0.0184232	0.000793599	0.00954625	0.00805141
		Franklin	Old Leaf	0.222486	4.08036	0.0154861	0.163549	0.057238	0.410894	0.18869	0.035879	0.0434061	0.00388057	0.0183214	0.00175477	0.0194108	0.0085335
			Intermediate Leaf	0.176747	4.14857	0.0190981	0.0568911	0.074513	0.373781	0.225581	0.0470379	0.0432574	0.00745408	0.0188503	0.00233469	0.0267961	0.013569
			Flag Leaf	0.251585	5.88878	0.0406398	0.145051	0.134165	0.623034	0.547106	0.087202	0.0686402	0.00938615	0.0275887	0.00220087	0.0214427	0.0299109
		Gairdner	Old Leaf	0.161831	3.56755	0	0.0692723	0.024851	0.237957	0.0658689	0.0184925	0.0278452	0.00753153	0.0160464	0.000870481	0.00963418	0.00255023
			Intermediate Leaf	0.138409	3.68069	0.00606492	0.0251817	0.0266497	0.266345	0.09594	0.0206663	0.0263902	0.0107839	0.0121379	0.00118583	0.0126535	0.0073542
			Flag Leaf	0.162142	4.45077	0.0188436	0.04537	0.0352492	0.247136	0.179778	0.0240424	0.0262131	0.00944477	0.0195386	0.000977636	0.00821425	0.0136454
